# Supplementary material for: DNA extracted from boiled archival fish bones yields high‐quality whole‐genome sequencing data
Source: J Fish Biol. 2026 Apr 9;108(6):2137–47. doi: 10.1111/jfb.70359 (PMC13357346; doi:10.1111/jfb.70359)
Supplement: Supplementary file 2 — TABLE S1. Information on operculum bones from which DNA was extracted and the fish from which the operculum bones were sampled. The letters ‘A’ and ‘B’ in column ‘Elution option’ correspond to the two alternatives within elution steps described in the main text. The 'Bioanalyzer sample ID' column correspondes to the 12 DNA samples in supplementary file 'bioanalyzer.12sample.kit7500.pdf'. [file JFB-108-2137-s002.xlsx]

## Sheet: Sheet1
Table S1. Information on operculum bones from which DNA was extracted and the fish from which the operculum bones were sampled. The letters 'A' and 'B' in column 'Elution option' correspond to the two alternatives within elution steps described in the main text. The 'Bioanalyzer sample ID' column correspondes to the 12 DNA samples in supplementary file 'bioanalyzer.12sample.kit7500.pdf'.
Population	Time point	Fish catch year	Fish cohort (year)	Fish body length (mm)	Elution option	Elution Buffer volume (μl)	DNA concentration (ng/μl)	DNA quantity (ng)	Bioanalyzer sample ID
2	1980s	1977	1972	240	B	50	14.8	740	sample 9
2	1980s	1977	1972	244	B	50	12.4	620	sample 8
2	1980s	1977	1972	255	B	50	11.1	555
2	1980s	1977	1972	237	B	50	10.3	515	sample 7
2	1980s	1977	1972	239	B	50	9.08	454
2	1980s	1977	1973	206	B	50	9.06	453
2	1980s	1978	1973	215	B	50	6.78	339
2	1980s	1977	1972	239	B	50	6.63	331.5
2	1980s	1977	1972	241	B	50	6.55	327.5
2	1980s	1977	1972	227	A	70	6.53	457.1
2	1980s	1977	1972	238	B	50	6.41	320.5
2	1980s	1978	1973	197	B	50	6.3	315
2	1980s	1978	1973	209	B	50	6.1	305
2	1980s	1977	1972	232	B	50	5.81	290.5
2	1980s	1977	1972	232	B	50	5.65	282.5
1	1980s	1978	1973	237	B	50	5.29	264.5	sample 2
2	1980s	1977	1972	228	A	70	5.23	366.1
2	1980s	1978	1973	227	B	50	5.18	259
2	1980s	1977	1972	235	B	50	4.89	244.5
2	1980s	1978	1973	231	B	50	4.59	229.5
1	1980s	1978	1973	240	B	50	4.22	211	sample 1
2	1980s	1978	1973	215	B	50	4.14	207
2	1980s	1978	1972	255	B	50	4.07	203.5
1	1980s	1978	1973	218	B	50	3.48	174	sample 3
2	1980s	1977	1972	228	A	70	3.47	242.9
1	1980s	1978	1973	217	B	50	3.46	173
1	1980s	1978	1973	267	B	50	3.41	170.5
2	1980s	1977	1972	227	A	70	3.39	237.3
2	1980s	1978	1973	209	B	50	3.22	161
1	1980s	1977	1973	206	B	50	3.14	157
2	1980s	1978	1973	223	B	50	2.79	139.5
2	1980s	1978	1973	218	B	50	2.73	136.5
2	1980s	1977	1972	231	A	70	2.72	190.4
1	1980s	1978	1973	216	B	50	2.7	135
2	1980s	1977	1972	230	A	70	2.66	186.2
1	1980s	1978	1973	223	B	50	2.58	129
2	1980s	1977	1972	230	A	70	2.52	176.4
1	1980s	1977	1972	226	B	50	2.39	119.5
1	1980s	1978	1973	224	B	50	2.37	118.5
2	1980s	1977	1972	238	B	50	2.36	118
1	1980s	1978	1973	250	B	50	2.31	115.5
1	1980s	1978	1972	280	B	50	2.3	115
2	1980s	1977	1972	243	B	50	2.17	108.5
2	1980s	1978	1973	212	B	50	2.17	108.5
2	1980s	1978	1973	232	B	50	2.06	103
1	1980s	1977	1972	204	B	50	1.9	95
1	1980s	1978	1972	204	B	50	1.88	94
1	1980s	1978	1973	214	A	70	1.88	131.6
1	1980s	1977	1972	216	B	50	1.83	91.5
1	1980s	1978	1972	247	B	50	1.68	84
2	1980s	1977	1972	227	A	70	1.67	116.9
2	1980s	1978	1973	196	B	50	1.59	79.5
1	1980s	1978	1973	217	B	50	1.54	77
2	1980s	1977	1972	232	A	70	1.48	103.6
1	1980s	1977	1972	222	B	50	1.42	71
1	1980s	1978	1973	211	A	70	1.41	98.7
1	1980s	1977	1973	189	A	70	1.34	93.8
1	1980s	1978	1972	281	B	50	1.25	62.5
1	1980s	1978	1972	204	B	50	1.24	62
1	1980s	1978	1973	229	B	50	1.24	62
1	1980s	1977	1972	219	B	50	1.23	61.5
1	1980s	1978	1973	221	B	50	1.2	60
1	1980s	1977	1973	204	B	50	1.14	57
2	1980s	1977	1972	232	A	70	1.13	79.1
1	1980s	1978	1973	211	A	70	1.11	77.7
1	1980s	1978	1972	241	B	50	1.09	54.5
1	1980s	1977	1972	227	B	50	1.07	53.5
2	1980s	1977	1972	232	A	70	0.959	67.13
2	1980s	1977	1972	227	A	70	0.912	63.84
1	1980s	1977	1972	265	B	50	0.906	45.3
1	1980s	1978	1972	265	B	50	0.849	42.45
1	1980s	1978	1973	228	B	50	0.846	42.3
1	1980s	1977	1973	198	A	70	0.832	58.24
1	1980s	1978	1973	188	B	50	0.76	38
1	1980s	1977	1973	191	A	70	0.753	52.71
1	1980s	1978	1973	232	A	70	0.745	52.15
1	1980s	1977	1973	189	A	70	0.638	44.66
1	1980s	1977	1973	186	B	50	0.634	31.7
1	1980s	1978	1973	218	B	50	0.62	31
1	1980s	1978	1973	226	B	50	0.613	30.65
1	1980s	1977	1973	190	A	70	0.6	42
1	1980s	1978	1973	222	B	50	0.591	29.55
1	1980s	1978	1973	187	B	50	0.58	29
1	1980s	1977	1973	202	A	70	0.566	39.62
1	1980s	1978	1972	245	B	50	0.515	25.75
1	1980s	1978	1972	240	B	50	0.511	25.55
1	1980s	1977	1973	194	A	70	0.473	33.11
1	1980s	1977	1973	190	A	70	0.379	26.53
1	1980s	1978	1973	213	A	70	0.341	23.87
1	1980s	1978	1973	187	B	50	0.317	15.85
1	1980s	1977	1973	197	A	70	0.267	18.69
1	1980s	1977	1973	189	A	70	0.214	14.98
2	1980s	1978	1973	203	B	50	0.212	10.6
1	2000s	2001	1999	284	B	50	48.5	2425
1	2000s	2001	1999	223	B	50	31	1550
1	2000s	2001	1999	287	A	70	30.6	2142
1	2000s	2002	2000	296	B	50	27.7	1385
1	2000s	2001	1999	340	B	50	24	1200
1	2000s	2001	1999	293	A	70	23.9	1673
1	2000s	2001	1999	285	A	70	23.4	1638
1	2000s	2002	2000	276	B	50	22.2	1110
1	2000s	2001	1999	241	B	50	19	950
1	2000s	2001	1999	287	A	70	19	1330
1	2000s	2002	2000	217	B	50	16.7	835	sample 4
1	2000s	2001	2000	236	B	50	16.1	805	sample 5
1	2000s	2001	1999	263	B	50	14.3	715	sample 6
1	2000s	2001	1999	334	B	50	13.2	660
1	2000s	2001	2000	213	A	70	12.3	861
1	2000s	2001	2000	253	B	50	11.4	570
1	2000s	2001	2000	213	B	50	11.1	555
2	2000s	2002	1999	230	A	70	10.3	721	sample 12
1	2000s	2001	1999	290	A	70	9.93	695.1
1	2000s	2001	2000	224	A	70	9.15	640.5
1	2000s	2001	1999	304	B	50	8.75	437.5
1	2000s	2001	2000	234	A	70	8.72	610.4
1	2000s	2001	2000	217	A	70	8.53	597.1
1	2000s	2001	1999	295	A	70	8.42	589.4
2	2000s	2002	1999	233	A	70	8.19	573.3	sample 11
1	2000s	2001	2000	213	A	70	7.17	501.9
2	2000s	2002	2000	195	A	70	7.13	499.1	sample 10
2	2000s	2002	1999	227	A	70	6.93	485.1
1	2000s	2001	2000	206	B	50	6.84	342
1	2000s	2002	2000	255	B	50	6.7	335
2	2000s	2002	2000	187	A	70	6.42	449.4
1	2000s	2001	1999	287	A	70	6.24	436.8
2	2000s	2002	2000	186	A	70	6.22	435.4
1	2000s	2001	2000	231	A	70	6.2	434
2	2000s	2002	2000	193	A	70	6.16	431.2
1	2000s	2001	2000	237	A	70	5.89	412.3
2	2000s	2002	2000	194	A	70	5.67	396.9
2	2000s	2002	2000	193	A	70	5.55	388.5
1	2000s	2001	1999	285	A	70	5.4	378
2	2000s	2002	2000	200	A	70	5.31	371.7
2	2000s	2002	2000	179	A	70	5.18	362.6
1	2000s	2001	2000	229	A	70	4.75	332.5
2	2000s	2002	2000	197	A	70	4.69	328.3
2	2000s	2002	2000	207	A	70	4.61	322.7
1	2000s	2002	2000	305	A	70	4.55	318.5
1	2000s	2001	2000	210	A	70	4.22	295.4
2	2000s	2002	1999	243	A	70	4.1	287
1	2000s	2001	2000	210	A	70	4.07	284.9
1	2000s	2001	2000	221	A	70	3.89	272.3
1	2000s	2001	2000	213	A	70	3.68	257.6
2	2000s	2002	2000	199	A	70	3.52	246.4
2	2000s	2002	1999	263	A	70	3.07	214.9
2	2000s	2002	1999	263	A	70	2.98	208.6
2	2000s	2002	2000	181	A	70	2.87	200.9
2	2000s	2002	2000	185	A	70	2.87	200.9
2	2000s	2002	2000	212	A	70	2.86	200.2
2	2000s	2002	2000	185	A	70	2.79	195.3
2	2000s	2002	2000	187	A	70	2.59	181.3
2	2000s	2002	2000	219	A	70	2.58	180.6
2	2000s	2002	2000	202	A	70	2.52	176.4
2	2000s	2002	2000	183	A	70	2.34	163.8
2	2000s	2002	2000	183	A	70	2.21	154.7
1	2000s	2002	2000	292	A	70	2.07	144.9
2	2000s	2002	2000	197	A	70	2.07	144.9
2	2000s	2002	1999	247	A	70	1.94	135.8
2	2000s	2002	2000	180	A	70	1.78	124.6
2	2000s	2001	1999	166	A	70	1.74	121.8
2	2000s	2002	2000	179	A	70	1.73	121.1
2	2000s	2002	2000	187	A	70	1.69	118.3
1	2000s	2001	2000	249	A	70	1.64	114.8
2	2000s	2001	1999	169	A	70	1.54	107.8
2	2000s	2002	1999	255	A	70	1.49	104.3
2	2000s	2002	1999	227	A	70	1.45	101.5
2	2000s	2001	1999	172	B	50	1.38	69
2	2000s	2002	1999	231	A	70	1.36	95.2
2	2000s	2002	1999	224	A	70	1.26	88.2
1	2000s	2002	2000	294	A	70	1.11	77.7
2	2000s	2002	1999	243	A	70	1.08	75.6
2	2000s	2001	1999	169	A	70	1.07	74.9
2	2000s	2002	1999	256	A	70	1.03	72.1
