# Supplementary material for: DNA extracted from boiled archival fish bones yields high‐quality whole‐genome sequencing data
Source: J Fish Biol. 2026 Apr 9;108(6):2137–47. doi: 10.1111/jfb.70359 (PMC13357346; doi:10.1111/jfb.70359)
Supplement: Supplementary file 3 — TABLE S3. Information on the 222 sequenced DNA samples, including their sequencing metrics. [file JFB-108-2137-s001.xlsx]

## Sheet: stats_222
Table S3. Information on the 222 sequenced DNA samples, including their sequencing metrics.
Sample ID	DNA concentration (ng/ul)	Type of tissue	Time point	Population	Coverage (%)	Depth	Proportion of reads mapped (%)	Duplicated reads (%)	Missing variants (%)
0626_BT18	0.613	bone	1980s	1	92.097	9.91621	96.83	2.356	0.617958
0626_BT34	0.62	bone	1980s	1	88.1348	8.65552	93.97	7.831	7.9967
0626_BT12	0.634	bone	1980s	1	91.2438	8.77327	96.58	2.59	2.40009
1010_8	0.745	bone	1980s	1	88.2144	8.49039	95.16	5.284	6.96787
0726_10	0.753	bone	1980s	1	91.6128	8.44249	96.04	2.64	1.70202
0726_7	0.832	bone	1980s	1	92.0415	9.42756	96.77	2.8191	1.35827
0626_BT27	0.846	bone	1980s	1	88.8846	8.06785	94.43	5.1435	6.54412
spina_7	0.849	bone	1980s	1	90.8292	8.77347	94.4	2.898	3.78356
0626_BT4	0.906	bone	1980s	1	90.8754	9.25678	94.95	3.1093	2.94575
0725_12	0.959	bone	1980s	2	90.1299	7.42034	91.07	2.8439	4.00935
spina_5	1.07	bone	1980s	1	92.7523	9.63188	97.08	2.2955	0.99868
0626_BT31	1.09	bone	1980s	1	90.3827	8.90864	95.2	4.2351	4.86554
1010_12	1.11	bone	1980s	1	91.7314	8.69824	89.85	2.1245	1.56624
0626_BT8	1.14	bone	1980s	1	91.1422	9.10686	96.19	3.234	2.51265
0626_BT13	1.23	bone	1980s	1	89.8298	8.74757	96.09	3.6032	4.48845
0626_BT7	1.24	bone	1980s	1	92.1957	9.26389	94.21	2.2411	0.788952
BT_1_0626	1.25	bone	1980s	1	93.5485	12.3507	92.22	5.8	1.15262
1010_6	1.34	bone	1980s	1	92.7549	9.60827	96.68	1.8792	0.645357
1010_11	1.41	bone	1980s	1	92.3565	9.55906	96.99	1.9337	0.628851
0626_BT30	1.42	bone	1980s	1	90.9066	9.17874	96.17	3.5345	3.22832
0626_BT26	1.54	bone	1980s	1	91.1426	9.21581	95.82	4.3568	3.04787
0627_12	1.59	bone	1980s	2	92.338	9.06936	92.59	2.5201	1.1064
0725_1	1.67	bone	1980s	2	92.8154	8.96544	91.87	2.2867	0.763424
0626_BT33	1.68	bone	1980s	1	91.6768	9.35068	96.12	2.7044	1.59375
0626_BT17	1.83	bone	1980s	1	91.7106	8.85936	96.97	2.5116	1.76948
0626_BT6	1.88	bone	1980s	1	92.0591	9.17928	95.27	2.3569	1.34826
1010_9	1.88	bone	1980s	1	91.6244	7.9353	96.91	1.7906	1.25891
0626_BT5	1.9	bone	1980s	1	91.5569	7.66656	92.92	1.7759	1.59848
spina_15	2.06	bone	1980s	2	92.4508	8.67779	90.34	2.027	0.706096
0627_1	2.17	bone	1980s	2	92.1939	9.20172	93.82	2.2675	1.11246
0627_24	2.17	bone	1980s	2	91.1308	8.47725	93.3	3.1089	2.82912
0626_BT2	2.3	bone	1980s	1	83.2955	8.07187	93.59	5.8876	15.0478
spina_9	2.31	bone	1980s	1	90.9058	9.09141	95.94	3.7118	3.87445
0627_23	2.36	bone	1980s	2	92.4383	9.52577	97.29	2.2712	0.616527
0626_BT23	2.37	bone	1980s	1	92.2644	9.32209	94.45	2.455	1.04203
0626_BT32	2.39	bone	1980s	1	92.1506	9.55714	96.93	1.7608	0.918574
0725_6	2.52	bone	1980s	2	92.6619	9.28483	96.62	1.9438	0.559859
BT_15_0626	2.58	bone	1980s	1	94.4957	13.6621	94.53	3.7404	0.216439
0725_8	2.66	bone	1980s	2	92.8411	9.40744	96.91	2.235	0.539723
0626_BT20	2.7	bone	1980s	1	92.44	9.35656	95.15	1.7396	0.43618
0725_9	2.72	bone	1980s	2	92.6882	9.53865	96.83	1.877	0.472381
0627_11	2.73	bone	1980s	2	92.6432	9.25502	95.95	2.0226	0.704665
0627_7	2.79	bone	1980s	2	92.4974	9.56274	96.89	2.5505	0.665383
spina_3	3.14	bone	1980s	1	93.5705	10.1382	92.6	3.3828	1.17463
0627_8	3.22	bone	1980s	2	92.436	8.72718	89	2.1489	0.838908
0725_3	3.39	bone	1980s	2	92.8271	9.37588	93.9	1.5464	0.476452
BT_3_0626	3.41	bone	1980s	1	93.9621	13.8317	88.29	5.2066	1.26684
BT_19_0626	3.46	bone	1980s	1	93.8471	11.928	95.4	2.8995	0.37346
0725_11	3.47	bone	1980s	2	91.7876	7.79733	95.93	1.6615	1.14118
0626_BT25	3.48	bone	1980s	1	91.8705	9.27657	95.2	2.8865	1.9276
spina_16	3.55	bone	1980s	2	93.8851	12.4936	95.38	2.9551	0.202575
spina_17	4.07	bone	1980s	2	92.6529	9.54592	93.41	3.5857	1.83902
0627_4	4.14	bone	1980s	2	92.3543	9.42542	96.65	2.0822	0.772887
0626_BT21	4.22	bone	1980s	1	91.8406	8.50499	97.25	1.9706	0.994828
0627_9	4.59	bone	1980s	2	88.6033	5.27596	53.15	1.5918	6.00869
0627_21	4.89	bone	1980s	2	92.7274	9.60257	97.3	1.7652	0.452685
0627_3	5.18	bone	1980s	2	92.5562	9.47263	95.49	1.7212	0.512324
0725_5	5.23	bone	1980s	2	92.8935	9.46571	97.18	2.3588	0.427157
0626_BT22	5.29	bone	1980s	1	91.9444	8.39355	95.53	1.3539	0.81239
0627_15	5.65	bone	1980s	2	92.5105	8.85003	97.35	2.0015	0.608165
0627_13	5.81	bone	1980s	2	92.8293	9.5895	97.05	1.7606	0.447073
0627_5	6.1	bone	1980s	2	92.7162	9.48382	97.25	2.3348	0.506382
0627_10	6.3	bone	1980s	2	92.7507	9.42908	96.74	1.7584	0.56184
0627_18	6.41	bone	1980s	2	92.909	9.55317	97.26	1.9779	0.534441
0725_4	6.53	bone	1980s	2	92.9721	9.10834	94.45	2.2297	0.59474
0627_22	6.55	bone	1980s	2	92.6552	9.4617	97.25	1.9988	0.548966
0627_19	6.63	bone	1980s	2	93.0694	9.65737	97.39	1.498	0.412412
0627_6	6.78	bone	1980s	2	92.4071	8.67992	97.18	1.7331	0.805568
spina_13	9.06	bone	1980s	2	95.1255	18.8554	95.45	3.1579	0.0223371
0627_20	9.08	bone	1980s	2	92.8081	9.56304	97.33	1.5894	0.513754
0627_14	10.3	bone	1980s	2	92.7176	9.61148	97.28	1.6722	0.446413
spina_19	11.1	bone	1980s	2	94.622	15.2633	95.75	3.0861	0.0430238
0627_16	12.4	bone	1980s	2	92.8148	9.48115	97.13	1.9743	0.613776
0627_17	14.8	bone	1980s	2	93.2768	9.53204	97.34	2.1094	0.564701
0721_FM8	1.08	bone	2000s	2	92.4784	9.41274	96.69	2.947	0.81393
0726_2	1.26	bone	2000s	2	92.4543	9.71067	97.14	1.5807	0.618618
0726_FM4	1.36	bone	2000s	2	91.6292	8.09722	97.15	1.4663	1.3432
0726_FM1	1.45	bone	2000s	2	91.9071	8.85635	96.85	3.0587	1.48008
0721_FM4	1.49	bone	2000s	2	92.3329	9.34636	96.73	2.388	0.915273
0721_FM3	1.54	bone	2000s	2	92.6954	9.79989	97.38	1.2454	0.384133
0723_FM11	1.69	bone	2000s	2	92.4017	9.16941	97.34	1.5162	0.515625
0723_FM12	1.73	bone	2000s	2	92.4099	9.10447	97.14	1.4556	0.856734
0723_FM21	1.78	bone	2000s	2	91.9459	8.05746	97.4	1.576	0.873019
0721_FM10	1.94	bone	2000s	2	92.2657	7.94017	97.3	1.76	0.795995
0723_FM3	2.07	bone	2000s	2	92.5238	8.94854	97.2	1.4965	0.642496
1010_3	2.07	bone	2000s	1	92.7677	9.52059	97.44	1.4361	0.340669
0723_FM2	2.21	bone	2000s	2	92.5323	9.08986	97.26	1.694	0.673195
0723_FM5	2.34	bone	2000s	2	92.4681	8.90558	97.34	1.3212	0.68607
0723_FM22	2.52	bone	2000s	2	92.4394	8.39377	97.33	1.4348	0.665163
0723_FM24	2.58	bone	2000s	2	92.7737	8.47749	97.63	1.1156	0.481844
0723_FM19	2.59	bone	2000s	2	92.4284	9.31754	97.32	1.8378	0.493508
0723_FM13	2.79	bone	2000s	2	92.1997	7.82284	97.15	1.5227	1.10101
0723_FM23	2.86	bone	2000s	2	93.1325	9.12904	97.54	1.1125	0.377421
0723_FM14	2.87	bone	2000s	2	92.6594	8.99037	97.39	1.6536	0.493508
0723_FM16	2.87	bone	2000s	2	92.4696	9.10101	97.21	1.4264	0.570092
0721_FM5	2.98	bone	2000s	2	92.3686	9.12905	96.4	2.5029	0.976342
0721_FM7	3.07	bone	2000s	2	92.3252	9.12016	96.45	2.331	1.00726
0723_FM8	3.52	bone	2000s	2	92.4123	8.871	97.01	1.3381	0.72007
0721_BT3	3.68	bone	2000s	1	93.1393	9.47559	97.13	1.3165	0.378741
0721_BT2	3.89	bone	2000s	1	92.4197	8.52684	97.44	1.3038	0.571633
0725_21	4.07	bone	2000s	1	92.9487	9.33032	97.3	1.7394	0.394916
0721_FM9	4.1	bone	2000s	2	92.4781	9.4458	97.25	1.8811	0.394696
0725_22	4.22	bone	2000s	1	92.8644	9.33108	97.42	1.817	0.330106
1010_1	4.55	bone	2000s	1	92.7356	9.44735	97.4	1.2599	0.353433
0723_FM9	4.61	bone	2000s	2	92.7035	8.97564	96.91	1.7713	0.803697
0723_FM1	4.69	bone	2000s	2	92.7233	9.30341	97.16	2.0815	0.491857
0721_BT4	4.75	bone	2000s	1	92.7991	9.43076	97.3	1.5665	0.380172
0723_FM10	5.18	bone	2000s	2	92.2735	9.22505	97.4	1.5785	0.463908
0723_FM20	5.31	bone	2000s	2	92.4686	9.15947	97.33	1.4824	0.46765
0725_19	5.4	bone	2000s	1	92.5121	9.53571	97.33	1.7293	0.370268
0723_FM17	5.55	bone	2000s	2	92.5685	9.07758	97.47	1.5361	0.492958
0723_FM18	5.67	bone	2000s	2	92.6465	9.03801	97.49	1.1277	0.428477
0721_BT10	5.89	bone	2000s	1	93.1447	9.61811	97.45	0.9263	0.25088
0723_FM6	6.16	bone	2000s	2	92.6663	8.94491	96.4	1.5695	0.559639
0721_BT1	6.2	bone	2000s	1	92.754	9.54045	97.13	1.5849	0.366197
0723_FM4	6.22	bone	2000s	2	92.6178	8.46804	90.16	1.7439	0.808979
0725_18	6.24	bone	2000s	1	92.5311	9.52554	97.28	2.0356	0.394366
0723_FM7	6.42	bone	2000s	2	92.5079	9.06251	97.27	1.5492	0.556008
0626_BT36	6.7	bone	2000s	1	92.9027	9.3966	97.48	1.2533	0.283341
0626_BT38	6.84	bone	2000s	1	92.8509	9.54719	97.46	1.6268	0.387104
0726_FM5	6.93	bone	2000s	2	93.1423	9.52141	97.43	1.1556	0.390515
0723_FM15	7.13	bone	2000s	2	92.7904	8.87842	97.31	1.2235	0.495489
0725_24	7.17	bone	2000s	1	92.8775	9.2659	97.37	1.5019	0.347491
0726_FM3	8.19	bone	2000s	2	92.3212	8.19981	97.61	1.4016	0.637434
0725_16	8.42	bone	2000s	1	92.8132	9.29106	97.36	1.7044	0.319322
0721_BT8	8.53	bone	2000s	1	92.8119	9.47242	97.18	1.5908	0.353653
0721_BT9	8.72	bone	2000s	1	92.8443	9.30723	97.61	1.1829	0.297645
0626_BT42	8.75	bone	2000s	1	92.7393	9.22591	97.47	1.1768	0.390185
0721_BT6	9.15	bone	2000s	1	92.7094	9.56879	97.28	1.4914	0.379181
0725_14	9.93	bone	2000s	1	92.8133	9.25819	97.16	2.1162	0.434199
0726_FM6	10.3	bone	2000s	2	92.8347	9.37561	97.27	1.5381	0.359045
0626_BT39	11.1	bone	2000s	1	92.9994	9.4364	97.6	1.0363	0.294454
0626_BT41	11.4	bone	2000s	1	92.832	9.60084	97.39	1.6428	0.351122
0725_23	12.3	bone	2000s	1	93.0292	9.5023	97.44	1.1595	0.243508
0626_BT43	13.2	bone	2000s	1	92.7152	9.50769	97.51	1.3214	0.397777
0626_BT47	14.3	bone	2000s	1	92.887	9.3854	97.38	1.2212	0.399538
0626_BT40	16.1	bone	2000s	1	92.4716	8.09836	97.43	0.9859	0.729093
0626_BT35	16.7	bone	2000s	1	92.8459	9.40207	97.54	1.2569	0.31272
0626_BT45	19	bone	2000s	1	92.662	9.46044	97.59	1.2034	0.354533
0725_20	19	bone	2000s	1	92.7241	9.41539	97.43	1.5786	0.309969
0626_BT48	22.2	bone	2000s	1	92.6947	9.32226	97.57	1.1696	0.377531
0725_13	23.4	bone	2000s	1	92.8378	9.27345	97.42	1.5864	0.325814
0725_15	23.9	bone	2000s	1	92.6672	9.07699	97.41	1.3557	0.34485
spina_1	24	bone	2000s	1	93.8697	11.3374	95.52	2.5121	0.287852
0626_BT37	27.7	bone	2000s	1	92.3277	7.79331	97.63	1.2012	0.711488
0725_17	30.6	bone	2000s	1	93.4351	9.45259	97.53	1.0284	0.28125
0626_BT46	31	bone	2000s	1	92.8037	9.48067	97.61	1.0281	0.305018
0626_BT44	48.5	bone	2000s	1	92.5776	8.75341	96.47	1.1833	0.403279
muscle_3	54.8	muscle	2020s	1	94.7693	10.385	84.68	2.9448	0.251871
MF15	71	muscle	2020s	2	93.4851	9.18748	95.89	1.8534	0.171325
MF76	71.9	muscle	2020s	2	93.4285	9.20956	94.41	2.0103	0.183869
MB77	72.4	muscle	2020s	1	93.6979	9.28802	94.49	1.4799	0.167364
MF60	72.6	muscle	2020s	2	93.7301	9.29866	96.11	2.2244	0.177707
muscle_6	72.6	muscle	2020s	2	94.845	11.8539	95.45	2.3188	0.0931998
MF97	73.5	muscle	2020s	2	93.42	9.03905	89.75	3.2507	0.296985
MF1149	74.6	muscle	2020s	2	93.4977	9.06762	93.95	2.3056	0.21996
MB1083	74.9	muscle	2020s	1	93.6113	9.36429	95.28	1.3265	0.205326
MB72	76.3	muscle	2020s	1	93.9106	8.43852	95.6	1.1722	0.327905
MF94	76.9	muscle	2020s	2	93.365	9.06784	93.11	2.3779	0.200924
MF44	77.4	muscle	2020s	2	93.529	9.36923	96.1	1.1812	0.15702
MF92	77.5	muscle	2020s	2	93.5962	9.41353	96.33	1.1334	0.159661
MB8	77.8	muscle	2020s	1	93.7822	9.11505	94.44	1.2006	0.191021
MF23	78.6	muscle	2020s	2	92.6095	6.12838	96.01	0.8539	1.37082
MB91	78.9	muscle	2020s	1	93.7214	9.36607	95.62	1.8464	0.173195
MB20	82.5	muscle	2020s	1	93.6322	9.30909	92.85	1.6372	0.207967
MFAE06	83	muscle	2020s	2	93.594	9.23504	96.23	1.2115	0.183209
MF21	83.1	muscle	2020s	2	94.0578	9.135	95.14	1.4139	0.201364
MF85	83.4	muscle	2020s	2	93.5649	9.12547	92.17	1.7807	0.196743
MB12	86.7	muscle	2020s	1	93.6812	8.52495	94.46	1.2633	0.271127
MB16	86.8	muscle	2020s	1	93.6919	9.01562	91.92	1.5884	0.228543
MF61	86.8	muscle	2020s	2	93.3224	9.49355	94.59	2.0449	0.183649
MF89	88.2	muscle	2020s	2	93.4741	9.46174	96.55	1.1615	0.154379
MF96	88.2	muscle	2020s	2	93.6912	9.27246	94.88	1.1802	0.15603
MB17	91.4	muscle	2020s	1	93.6645	9.00049	92.35	1.7622	0.242738
MF83	92.4	muscle	2020s	2	93.4872	9.27378	94.55	1.4305	0.162852
MF91	92.7	muscle	2020s	2	93.5264	9.14357	94.86	1.1563	0.166263
MB1062	93	muscle	2020s	1	93.2211	7.38027	86.04	0.7051	0.590779
MB23	93.1	muscle	2020s	1	93.7305	9.1401	95.12	1.0988	0.177817
MF77	94.4	muscle	2020s	2	93.6508	9.20439	96.22	1.4608	0.173746
MB1046	95.7	muscle	2020s	1	93.6427	8.3271	85.06	2.3342	0.346941
MB10	96.4	muscle	2020s	1	91.3015	5.04854	91.92	1.1944	3.03092
MF75	97.6	muscle	2020s	2	93.6612	9.21553	95.39	1.3809	0.189921
MF86	97.9	muscle	2020s	2	93.5642	9.05606	93.47	1.3767	0.209947
MB9	99.2	muscle	2020s	1	93.6592	8.89489	92.17	1.4356	0.225572
MB22	99.7	muscle	2020s	1	93.6343	9.23209	93.7	1.8459	0.1886
MB11	101	muscle	2020s	1	93.2695	7.62212	94.55	1.1541	0.488226
MB24	103	muscle	2020s	1	93.6323	9.15411	94.5	1.3727	0.18706
MB3	104	muscle	2020s	1	93.7351	8.74145	92.97	1.2677	0.24868
MF84	105	muscle	2020s	2	93.572	8.91512	91.86	1.572	0.222161
MF78	106	muscle	2020s	2	93.5424	9.06191	93.88	1.2757	0.196633
MB1077	107	muscle	2020s	1	93.4491	8.28949	84.12	2.2445	0.455216
MF98	107	muscle	2020s	2	93.5657	8.84791	90.92	1.622	0.224032
MB1035	108	muscle	2020s	1	93.5194	8.18701	84.66	2.1857	0.433099
MF74	108	muscle	2020s	2	93.332	9.5866	93.85	1.6624	0.228543
MF95	112	muscle	2020s	2	93.5336	9.05967	93.56	1.2197	0.172645
MB5004	113	muscle	2020s	1	93.4401	8.20119	83.71	1.7863	0.373129
MF81	115	muscle	2020s	2	93.576	9.4091	96.35	0.909	0.153719
MF79	116	muscle	2020s	2	93.5182	9.16957	93.65	1.239	0.184859
MF80	118	muscle	2020s	2	93.6856	9.06596	91.5	1.5855	0.211488
MB1009	122	muscle	2020s	1	93.6787	8.75054	86.54	2.9311	0.31338
MF90	124	muscle	2020s	2	93.5172	8.90339	92.54	1.5531	0.24868
MFAE09	124	muscle	2020s	2	93.5511	8.23578	95.01	1.2105	0.372909
MFFJ14	126	muscle	2020s	2	93.5991	9.14783	94.76	1.3712	0.192562
MB4	127.8	muscle	2020s	1	93.5555	9.33608	94.56	1.5761	0.182218
MF87	130	muscle	2020s	2	93.5651	9.30544	93.68	1.3733	0.158671
MB1048	131	muscle	2020s	1	93.6868	8.24019	86.04	2.3479	0.487676
MFAE10	132	muscle	2020s	2	93.674	9.25991	94.07	1.5246	0.211048
MF16	136	muscle	2020s	2	93.7823	8.96842	93.05	1.5331	0.221501
MB1010	139	muscle	2020s	1	93.7619	8.56863	87.86	2.4466	0.300506
MB7	146.4	muscle	2020s	1	93.6234	9.04743	93.22	1.6656	0.222821
muscle_4	159	muscle	2020s	2	94.9164	11.6889	93.84	2.6677	0.0995819
MB1053	161	muscle	2020s	1	93.6123	8.04182	84.41	2.1172	0.413732
MB1040	173	muscle	2020s	1	93.7079	9.25732	95.73	1.9723	0.192672
MB1057	178	muscle	2020s	1	93.4352	8.07547	88.2	1.2495	0.477333
MB1030	181	muscle	2020s	1	93.9576	9.11528	92.84	2.4126	0.231184
MB3009	191	muscle	2020s	1	93.6681	9.22303	96.61	1.133	0.172315
muscle_2	194	muscle	2020s	1	94.8677	11.7101	95.13	2.0341	0.101012
MB1004	195	muscle	2020s	1	93.5832	8.06046	93.83	1.592	0.401959
MB1051	197	muscle	2020s	1	93.7773	8.64853	90.13	2.399	0.299736
muscle_5	197	muscle	2020s	2	94.6523	10.0044	95.89	1.9546	0.231404
MB1052	201	muscle	2020s	1	93.8874	9.27694	95.48	1.7654	0.184199
muscle_1	256	muscle	2020s	1	94.8943	11.6949	94.16	2.4347	0.103543
