# Supplementary material for: DNA extracted from boiled archival fish bones yields high‐quality whole‐genome sequencing data
Source: J Fish Biol. 2026 Apr 9;108(6):2137–47. doi: 10.1111/jfb.70359 (PMC13357346; doi:10.1111/jfb.70359)
Supplement: Supplementary file 4 — TABLE S4. DNA concentration and total quantity from the 2020s muscle samples. [file JFB-108-2137-s004.xlsx]

## Sheet: Sheet1
Table S4. DNA concentration and total quantity from the 2020s muscle samples.
Population	Time point	DNA concentration (ng/µL)	DNA quantity (ng)
1	2020s	256	12800
1	2020s	201	10050
1	2020s	197	9850
1	2020s	195	9750
1	2020s	194	9700
1	2020s	191	9550
1	2020s	181	9050
1	2020s	178	8900
1	2020s	173	8650
1	2020s	161	8050
1	2020s	146.4	7320
1	2020s	139	6950
1	2020s	131	6550
1	2020s	127.8	6390
1	2020s	122	6100
1	2020s	113	5650
1	2020s	108	5400
1	2020s	107	5350
1	2020s	104	5200
1	2020s	103	5150
1	2020s	101	5050
1	2020s	99.7	4985
1	2020s	99.2	4960
1	2020s	96.4	4820
1	2020s	95.7	4785
1	2020s	93.1	4655
1	2020s	93	4650
1	2020s	91.4	4570
1	2020s	90.2	4510
1	2020s	88.6	4430
1	2020s	86.8	4340
1	2020s	86.7	4335
1	2020s	84.4	4220
1	2020s	82.5	4125
1	2020s	78.9	3945
1	2020s	77.8	3890
1	2020s	76.3	3815
1	2020s	74.9	3745
1	2020s	74.9	3745
1	2020s	74.4	3720
1	2020s	72.4	3620
1	2020s	71.2	3560
1	2020s	70.8	3540
1	2020s	69.7	3485
1	2020s	69.4	3470
1	2020s	67.2	3360
1	2020s	65.1	3255
1	2020s	59.9	2995
1	2020s	59	2950
1	2020s	58.7	2935
1	2020s	57	2850
1	2020s	57	2850
1	2020s	54.8	2740
2	2020s	197	9850
2	2020s	159	7950
2	2020s	136	6800
2	2020s	132	6600
2	2020s	130	6500
2	2020s	126	6300
2	2020s	124	6200
2	2020s	124	6200
2	2020s	120	6000
2	2020s	118	5900
2	2020s	116	5800
2	2020s	115	5750
2	2020s	112	5600
2	2020s	108	5400
2	2020s	107	5350
2	2020s	106	5300
2	2020s	105	5250
2	2020s	97.9	4895
2	2020s	97.6	4880
2	2020s	94.4	4720
2	2020s	92.7	4635
2	2020s	92.4	4620
2	2020s	88.2	4410
2	2020s	88.2	4410
2	2020s	86.8	4340
2	2020s	83.4	4170
2	2020s	83.1	4155
2	2020s	83	4150
2	2020s	78.6	3930
2	2020s	78	3900
2	2020s	77.5	3875
2	2020s	77.4	3870
2	2020s	76.9	3845
2	2020s	74.6	3730
2	2020s	73.5	3675
2	2020s	72.6	3630
2	2020s	72.6	3630
2	2020s	71.9	3595
2	2020s	71	3550
2	2020s	67.6	3380
2	2020s	64.5	3225
2	2020s	63.9	3195
2	2020s	63.4	3170
2	2020s	62.7	3135
2	2020s	60.5	3025
2	2020s	60.1	3005
2	2020s	59.6	2980
2	2020s	58	2900
2	2020s	57.8	2890
2	2020s	57.6	2880
2	2020s	56.4	2820
2	2020s	55.4	2770
